# Supplementary material for: Effect of Trimethine Cyanine Dye- and Folate-Conjugation on the In Vitro Biological Activity of Proapoptotic Peptides
Source: Biomolecules. 2022 May 20;12(5):725. doi: 10.3390/biom12050725 (PMC9138991; doi:10.3390/biom12050725)
Supplement: Supplementary file 1 [file biomolecules-12-00725-s001.zip]

Archive with 1 entries (1 files):
- biomolecules-1694115-supplementary.pdf
